# Supplementary material for: Rapid Evolution of Coral Proteins Responsible for Interaction with the Environment
Source: PLoS One. 2011 May 25;6(5):e20392. doi: 10.1371/journal.pone.0020392 (PMC3102110; doi:10.1371/journal.pone.0020392)
Supplement: Table S1 — List of biological process GO categories most strongly enriched with orthologs (false discovery rate 10%) displaying elevated dN/dS and their assigned orthologs. (XLS) [file pone.0020392.s004.xls]

## Sheet: bioproc.txt
dnds	seq	annotation
NA	GO:0007155	cell adhesion
1.2097	SEQINDEX10329	Talin-2 OS=Homo sapiens GN=TLN2 PE=1 SV=3; Accession=TLN2_HUMAN; E-value=1.0e-117
0.8373	SEQINDEX10341	Craniofacial development protein 1 OS=Rattus norvegicus GN=Cfdp1 PE=2 SV=1; Accession=CFDP1_RAT; E-value=4.0e-30
0.5928	SEQINDEX11004	CUB and zona pellucida-like domain-containing protein 1 OS=Homo sapiens GN=CUZD1 PE=2 SV=1; Accession=CUZD1_HUMAN; E-value=3.0e-20
0.0592	SEQINDEX11799	MAGUK p55 subfamily member 5 OS=Danio rerio GN=mpp5 PE=1 SV=2; Accession=MPP5_DANRE; E-value=1.0e-07
0.509	SEQINDEX12205	Neuropilin-1a OS=Danio rerio GN=nrp1a PE=2 SV=1; Accession=NRP1A_DANRE; E-value=2.0e-20
1.0263	SEQINDEX13512	Hemicentin-1 OS=Homo sapiens GN=HMCN1 PE=1 SV=2; Accession=HMCN1_HUMAN; E-value=1.0e-06
1.0495	SEQINDEX13525	Hemicentin-1 OS=Homo sapiens GN=HMCN1 PE=1 SV=2; Accession=HMCN1_HUMAN; E-value=2.0e-42
0.3199	SEQINDEX13535	Hemicentin-1 OS=Homo sapiens GN=HMCN1 PE=1 SV=2; Accession=HMCN1_HUMAN; E-value=1.0e-29
0.3565	SEQINDEX13646	LIM and senescent cell antigen-like-containing domain protein 1 OS=Mus musculus GN=Lims1 PE=1 SV=3; Accession=LIMS1_MOUSE; E-value=1.0e-134
0.2297	SEQINDEX14474	Coagulation factor V OS=Sus scrofa GN=F5 PE=2 SV=1; Accession=FA5_PIG; E-value=7.0e-26
0.5517	SEQINDEX15572	Contactin-associated protein-like 2 OS=Homo sapiens GN=CNTNAP2 PE=1 SV=1; Accession=CNTP2_HUMAN; E-value=3.0e-29
0.6855	SEQINDEX1614	Transcription factor HES-1 OS=Homo sapiens GN=HES1 PE=1 SV=1; Accession=HES1_HUMAN; E-value=7.0e-21
0.3477	SEQINDEX1840	Liprin-alpha-2 OS=Homo sapiens GN=PPFIA2 PE=1 SV=1; Accession=LIPA2_HUMAN; E-value=2.0e-59
0.2597	SEQINDEX2367	Neurogenic locus Notch protein OS=Drosophila melanogaster GN=N PE=1 SV=3; Accession=NOTCH_DROME; E-value=2.0e-26
0.3234	SEQINDEX2674	Collagen alpha-1(XI) chain OS=Homo sapiens GN=COL11A1 PE=1 SV=3; Accession=COBA1_HUMAN; E-value=6.0e-45
2	SEQINDEX2741	Neural cell adhesion molecule 1 OS=Mus musculus GN=Ncam1 PE=1 SV=3; Accession=NCAM1_MOUSE; E-value=1.0e-21
0.4485	SEQINDEX2899	Beta-1,4-galactosyltransferase 1 OS=Mus musculus GN=B4galt1 PE=2 SV=1; Accession=B4GT1_MOUSE; E-value=1.0e-69
0.7639	SEQINDEX3208	Tenascin-X OS=Homo sapiens GN=TNXB PE=1 SV=2; Accession=TENX_HUMAN; E-value=2.0e-19
1.3675	SEQINDEX4337	Ectonucleoside triphosphate diphosphohydrolase 1 OS=Homo sapiens GN=ENTPD1 PE=1 SV=1; Accession=ENTP1_HUMAN; E-value=2.0e-40
0.4749	SEQINDEX4590	Neurocan core protein OS=Rattus norvegicus GN=Ncan PE=1 SV=1; Accession=NCAN_RAT; E-value=2.0e-16
0.1768	SEQINDEX4602	Afadin OS=Homo sapiens GN=MLLT4 PE=1 SV=2; Accession=AFAD_HUMAN; E-value=4.0e-43
0.1657	SEQINDEX4911	Lactadherin OS=Rattus norvegicus GN=Mfge8 PE=2 SV=1; Accession=MFGM_RAT; E-value=5.0e-39
0.5512	SEQINDEX5143	Neuroplastin OS=Mus musculus GN=Nptn PE=1 SV=2; Accession=NPTN_MOUSE; E-value=5.0e-07
0.7883	SEQINDEX5205	Mucin-5AC (Fragments) OS=Homo sapiens GN=MUC5AC PE=1 SV=3; Accession=MUC5A_HUMAN; E-value=2.0e-08
0.001	SEQINDEX5244	Cell division protein kinase 5 OS=Homo sapiens GN=CDK5 PE=1 SV=3; Accession=CDK5_HUMAN; E-value=1.0e-134
0.3758	SEQINDEX6117	Opioid-binding protein/cell adhesion molecule OS=Pan troglodytes GN=OPCML PE=2 SV=1; Accession=OPCM_PANTR; E-value=7.0e-12
0.1708	SEQINDEX7593	Uncharacterized protein C6orf166 OS=Homo sapiens GN=C6orf166 PE=1 SV=2; Accession=CF166_HUMAN; E-value=7.0e-25
0.3034	SEQINDEX8934	Collagen alpha-1(XII) chain OS=Mus musculus GN=Col12a1 PE=2 SV=3; Accession=COCA1_MOUSE; E-value=2.0e-22
NA	GO:0003008	system process
0.2336	SEQINDEX1047	Peroxisomal targeting signal 2 receptor OS=Homo sapiens GN=PEX7 PE=1 SV=1; Accession=PEX7_HUMAN; E-value=9.0e-98
0.1618	SEQINDEX1104	Myosin-11 OS=Mus musculus GN=Myh11 PE=1 SV=1; Accession=MYH11_MOUSE; E-value=2.0e-07
0.2257	SEQINDEX1129	Peroxisomal targeting signal 1 receptor OS=Mus musculus GN=Pex5 PE=1 SV=2; Accession=PEX5_MOUSE; E-value=1.0e-141
0.8579	SEQINDEX11852	Bardet-Biedl syndrome 7 protein homolog OS=Mus musculus GN=Bbs7 PE=2 SV=1; Accession=BBS7_MOUSE; E-value=1.0e-174
0.1041	SEQINDEX12348	Retinitis pigmentosa 9 protein OS=Homo sapiens GN=RP9 PE=1 SV=2; Accession=RP9_HUMAN; E-value=3.0e-50
0.1401	SEQINDEX13307	IQ domain-containing protein D OS=Homo sapiens GN=IQCD PE=2 SV=2; Accession=IQCD_HUMAN; E-value=4.0e-57
1.0263	SEQINDEX13512	Hemicentin-1 OS=Homo sapiens GN=HMCN1 PE=1 SV=2; Accession=HMCN1_HUMAN; E-value=1.0e-06
1.0495	SEQINDEX13525	Hemicentin-1 OS=Homo sapiens GN=HMCN1 PE=1 SV=2; Accession=HMCN1_HUMAN; E-value=2.0e-42
0.3199	SEQINDEX13535	Hemicentin-1 OS=Homo sapiens GN=HMCN1 PE=1 SV=2; Accession=HMCN1_HUMAN; E-value=1.0e-29
0.2959	SEQINDEX13852	Bardet-Biedl syndrome 2 protein OS=Homo sapiens GN=BBS2 PE=1 SV=1; Accession=BBS2_HUMAN; E-value=1.0e-50
0.3914	SEQINDEX14409	T-box transcription factor TBX20 OS=Mus musculus GN=Tbx20 PE=2 SV=3; Accession=TBX20_MOUSE; E-value=1.0e-11
0.6412	SEQINDEX14906	Retinol dehydrogenase 8 OS=Bos taurus GN=RDH8 PE=1 SV=1; Accession=RDH8_BOVIN; E-value=4.0e-42
1.2944	SEQINDEX15038	Kinesin-like protein KIF15 OS=Homo sapiens GN=KIF15 PE=1 SV=1; Accession=KIF15_HUMAN; E-value=3.0e-23
0.5517	SEQINDEX15572	Contactin-associated protein-like 2 OS=Homo sapiens GN=CNTNAP2 PE=1 SV=1; Accession=CNTP2_HUMAN; E-value=3.0e-29
0.187	SEQINDEX15698	Myosin-VI OS=Homo sapiens GN=MYO6 PE=1 SV=4; Accession=MYO6_HUMAN; E-value=1.0e-164
0.3446	SEQINDEX1886	Dysferlin OS=Homo sapiens GN=DYSF PE=1 SV=1; Accession=DYSF_HUMAN; E-value=7.0e-35
0.2597	SEQINDEX2367	Neurogenic locus Notch protein OS=Drosophila melanogaster GN=N PE=1 SV=3; Accession=NOTCH_DROME; E-value=2.0e-26
0.3234	SEQINDEX2674	Collagen alpha-1(XI) chain OS=Homo sapiens GN=COL11A1 PE=1 SV=3; Accession=COBA1_HUMAN; E-value=6.0e-45
0.102	SEQINDEX2747	Sodium/potassium-transporting ATPase subunit alpha OS=Drosophila melanogaster GN=Atpalpha PE=1 SV=3; Accession=ATNA_DROME; E-value=1.0e-48
0.8621	SEQINDEX3264	Sarcoplasmic reticulum histidine-rich calcium-binding protein OS=Homo sapiens GN=HRC PE=2 SV=1; Accession=SRCH_HUMAN; E-value=3.0e-15
0.4535	SEQINDEX3945	Myosin heavy chain, clone 203 (Fragment) OS=Hydra attenuata PE=2 SV=1; Accession=MYS3_HYDAT; E-value=5.0e-10
0.436	SEQINDEX4178	Utrophin OS=Homo sapiens GN=UTRN PE=1 SV=1; Accession=UTRO_HUMAN; E-value=1.0e-43
0.2898	SEQINDEX4179	Utrophin OS=Homo sapiens GN=UTRN PE=1 SV=1; Accession=UTRO_HUMAN; E-value=1.0e-52
0.2554	SEQINDEX4239	Glutamate--cysteine ligase catalytic subunit OS=Homo sapiens GN=GCLC PE=1 SV=2; Accession=GSH1_HUMAN; E-value=0.0e+00
1.6933	SEQINDEX4261	Transient-receptor-potential-like protein OS=Drosophila melanogaster GN=trpl PE=1 SV=2; Accession=TRPL_DROME; E-value=1.0e-07
0.5592	SEQINDEX4338	Type-2 angiotensin II receptor OS=Homo sapiens GN=AGTR2 PE=1 SV=1; Accession=AGTR2_HUMAN; E-value=3.0e-25
0.2104	SEQINDEX4514	Coatomer subunit alpha OS=Homo sapiens GN=COPA PE=1 SV=1; Accession=COPA_HUMAN; E-value=1.0e-128
0.3864	SEQINDEX4925	Caspase-3 OS=Mus musculus GN=Casp3 PE=1 SV=1; Accession=CASP3_MOUSE; E-value=1.0e-40
0.5314	SEQINDEX6707	Dysbindin OS=Bos taurus GN=DTNBP1 PE=2 SV=1; Accession=DTBP1_BOVIN; E-value=4.0e-17
0.2183	SEQINDEX6824	IQ domain-containing protein G OS=Bos taurus GN=IQCG PE=2 SV=1; Accession=IQCG_BOVIN; E-value=3.0e-77
0.218	SEQINDEX7420	Methylosome protein 50 OS=Rattus norvegicus GN=Wdr77 PE=2 SV=1; Accession=MEP50_RAT; E-value=5.0e-50
0.0438	SEQINDEX9128	Ataxin-1-like OS=Mus musculus GN=Atxn1l PE=1 SV=1; Accession=ATX1L_MOUSE; E-value=5.0e-10
NA	GO:0006629	lipid metabolic process
0.2061	SEQINDEX10081	Estradiol 17-beta-dehydrogenase 12-B OS=Danio rerio GN=hsd17b12b PE=2 SV=2; Accession=DH12B_DANRE; E-value=2.0e-71
0.2336	SEQINDEX1047	Peroxisomal targeting signal 2 receptor OS=Homo sapiens GN=PEX7 PE=1 SV=1; Accession=PEX7_HUMAN; E-value=9.0e-98
0.5164	SEQINDEX10561	NA
0.2761	SEQINDEX10914	Cardiolipin synthetase OS=Mus musculus GN=Crls1 PE=2 SV=1; Accession=CRLS1_MOUSE; E-value=4.0e-36
0.2257	SEQINDEX1129	Peroxisomal targeting signal 1 receptor OS=Mus musculus GN=Pex5 PE=1 SV=2; Accession=PEX5_MOUSE; E-value=1.0e-141
0.3927	SEQINDEX11410	Low density lipoprotein receptor adapter protein 1 OS=Mus musculus GN=Ldlrap1 PE=1 SV=2; Accession=ARH_MOUSE; E-value=2.0e-29
0.2431	SEQINDEX11573	3-oxoacyl-[acyl-carrier-protein] reductase OS=Staphylococcus epidermidis (strain ATCC 12228) GN=fabG PE=3 SV=1; Accession=FABG_STAES; E-value=1.0e-09
0.0649	SEQINDEX11590	Very long-chain specific acyl-CoA dehydrogenase, mitochondrial OS=Macaca fascicularis GN=ACADVL PE=2 SV=1; Accession=ACADV_MACFA; E-value=1.0e-62
0.2396	SEQINDEX11810	3-hydroxybutyrate dehydrogenase type 2 OS=Mus musculus GN=Bdh2 PE=2 SV=1; Accession=BDH2_MOUSE; E-value=6.0e-58
0.3361	SEQINDEX11903	Oxysterol-binding protein-related protein 1 OS=Rattus norvegicus GN=Osbpl1a PE=1 SV=1; Accession=OSBL1_RAT; E-value=7.0e-14
0.452	SEQINDEX12333	Lambda-crystallin homolog OS=Bos taurus GN=CRYL1 PE=2 SV=3; Accession=CRYL1_BOVIN; E-value=2.0e-70
0.3594	SEQINDEX12364	Abhydrolase domain-containing protein 4 OS=Homo sapiens GN=ABHD4 PE=2 SV=1; Accession=ABHD4_HUMAN; E-value=3.0e-95
0.215	SEQINDEX12556	Vigilin OS=Mus musculus GN=Hdlbp PE=1 SV=1; Accession=VIGLN_MOUSE; E-value=1.0e-113
0.641	SEQINDEX12576	1-O-acylceramide synthase OS=Mus musculus GN=Lypla3 PE=1 SV=1; Accession=LYPA3_MOUSE; E-value=2.0e-83
0.3064	SEQINDEX13038	Estradiol 17-beta-dehydrogenase 8 OS=Homo sapiens GN=HSD17B8 PE=1 SV=2; Accession=DHB8_HUMAN; E-value=5.0e-71
0.6097	SEQINDEX1312	Allene oxide synthase-lipoxygenase protein OS=Plexaura homomalla PE=1 SV=1; Accession=AOSL_PLEHO; E-value=7.0e-69
0.2887	SEQINDEX13217	Cytochrome P450 74A, chloroplastic OS=Arabidopsis thaliana GN=CYP74A PE=1 SV=3; Accession=CP74A_ARATH; E-value=7.0e-28
0.4262	SEQINDEX13630	Galactosylceramide sulfotransferase OS=Homo sapiens GN=GAL3ST1 PE=1 SV=1; Accession=G3ST1_HUMAN; E-value=3.0e-41
0.0577	SEQINDEX13649	Trifunctional enzyme subunit beta, mitochondrial OS=Mus musculus GN=Hadhb PE=1 SV=1; Accession=ECHB_MOUSE; E-value=0.0e+00
0.316	SEQINDEX1384	Long-chain-fatty-acid--CoA ligase 4 OS=Rattus norvegicus GN=Acsl4 PE=2 SV=1; Accession=ACSL4_RAT; E-value=1.0e-174
0.5682	SEQINDEX13910	Oxysterol-binding protein-related protein 8 OS=Homo sapiens GN=OSBPL8 PE=1 SV=3; Accession=OSBL8_HUMAN; E-value=7.0e-61
0.1882	SEQINDEX14456	Phosphoethanolamine N-methyltransferase 1 OS=Arabidopsis thaliana GN=NMT1 PE=2 SV=1; Accession=PEAM1_ARATH; E-value=7.0e-80
0.1455	SEQINDEX14457	Phosphoethanolamine N-methyltransferase 1 OS=Arabidopsis thaliana GN=NMT1 PE=2 SV=1; Accession=PEAM1_ARATH; E-value=2.0e-16
0.6412	SEQINDEX14906	Retinol dehydrogenase 8 OS=Bos taurus GN=RDH8 PE=1 SV=1; Accession=RDH8_BOVIN; E-value=4.0e-42
0.538	SEQINDEX14938	UDP-N-acetylglucosamine transferase subunit ALG13 homolog OS=Homo sapiens GN=ALG13 PE=1 SV=1; Accession=ALG13_HUMAN; E-value=2.0e-45
0.1798	SEQINDEX15062	1-acyl-sn-glycerol-3-phosphate acyltransferase epsilon OS=Homo sapiens GN=AGPAT5 PE=1 SV=3; Accession=PLCE_HUMAN; E-value=9.0e-72
0.1979	SEQINDEX15152	Glycerophosphodiester phosphodiesterase 1 OS=Homo sapiens GN=GDE1 PE=1 SV=1; Accession=GDE1_HUMAN; E-value=6.0e-44
1.0981	SEQINDEX15465	Conodipine-M alpha chain OS=Conus magus PE=1 SV=2; Accession=COMA_CONMA; E-value=5.0e-11
0.9106	SEQINDEX16046	Lipase ZK262.3 OS=Caenorhabditis elegans GN=ZK262.3 PE=1 SV=1; Accession=LIP1_CAEEL; E-value=9.0e-25
0.3556	SEQINDEX16076	N-acetylglucosaminyl-phosphatidylinositol de-N-acetylase OS=Homo sapiens GN=PIGL PE=2 SV=1; Accession=PIGL_HUMAN; E-value=5.0e-52
0.1267	SEQINDEX1690	Dolichol-phosphate mannosyltransferase OS=Homo sapiens GN=DPM1 PE=1 SV=1; Accession=DPM1_HUMAN; E-value=4.0e-97
0.1985	SEQINDEX1717	Acyl-coenzyme A oxidase, peroxisomal OS=Cucurbita maxima GN=Acx PE=1 SV=1; Accession=ACOX2_CUCMA; E-value=2.0e-17
0.001	SEQINDEX1719	Acyl-coenzyme A oxidase 2, peroxisomal OS=Arabidopsis thaliana GN=ACX2 PE=1 SV=2; Accession=ACOX2_ARATH; E-value=2.0e-73
0.4161	SEQINDEX1814	Copine-3 OS=Homo sapiens GN=CPNE3 PE=1 SV=1; Accession=CPNE3_HUMAN; E-value=1.0e-152
0.1975	SEQINDEX1962	Ethanolamine-phosphate cytidylyltransferase OS=Rattus norvegicus GN=Pcyt2 PE=1 SV=1; Accession=PCY2_RAT; E-value=1.0e-113
0.4574	SEQINDEX211	Serine incorporator 3 OS=Bos taurus GN=SERINC3 PE=2 SV=1; Accession=SERC3_BOVIN; E-value=3.0e-94
0.4539	SEQINDEX2235	Triosephosphate isomerase OS=Gallus gallus GN=TPI1 PE=1 SV=2; Accession=TPIS_CHICK; E-value=1.0e-94
1.7289	SEQINDEX2461	Phospholipase A2 OS=Aipysurus laevis PE=2 SV=1; Accession=PA2_AIPLA; E-value=3.0e-16
0.0802	SEQINDEX2862	Enoyl-CoA hydratase, mitochondrial OS=Rattus norvegicus GN=Echs1 PE=1 SV=1; Accession=ECHM_RAT; E-value=6.0e-47
0.4496	SEQINDEX3427	Proactivator polypeptide OS=Bos taurus GN=PSAP PE=1 SV=3; Accession=SAP_BOVIN; E-value=2.0e-47
0.2307	SEQINDEX3577	Translocator protein OS=Homo sapiens GN=TSPO PE=1 SV=2; Accession=TSPO_HUMAN; E-value=7.0e-31
0.6017	SEQINDEX4385	Palmitoyl-protein thioesterase 1 OS=Macaca fascicularis GN=PPT1 PE=2 SV=1; Accession=PPT1_MACFA; E-value=1.0e-103
0.0502	SEQINDEX4488	Carnitine O-acetyltransferase OS=Columba livia GN=CRAT PE=1 SV=1; Accession=CACP_COLLI; E-value=1.0e-144
0.2279	SEQINDEX4518	Acyl carrier protein, mitochondrial OS=Arabidopsis thaliana GN=At2g44620 PE=2 SV=1; Accession=ACPM_ARATH; E-value=2.0e-18
0.2169	SEQINDEX4999	5'-AMP-activated protein kinase subunit beta-2 OS=Homo sapiens GN=PRKAB2 PE=1 SV=1; Accession=AAKB2_HUMAN; E-value=5.0e-50
0.3075	SEQINDEX5056	NADH-cytochrome b5 reductase 3 (Fragment) OS=Sus scrofa GN=CYB5R3 PE=1 SV=1; Accession=NB5R3_PIG; E-value=1.0e-93
0.3855	SEQINDEX5307	N-acylethanolamine-hydrolyzing acid amidase OS=Homo sapiens GN=NAAA PE=1 SV=3; Accession=NAAA_HUMAN; E-value=1.0e-68
0.1686	SEQINDEX5652	E3 ubiquitin-protein ligase RGLG1 OS=Arabidopsis thaliana GN=RGLG1 PE=1 SV=1; Accession=RGLG1_ARATH; E-value=3.0e-62
0.3565	SEQINDEX5966	Battenin OS=Homo sapiens GN=CLN3 PE=1 SV=1; Accession=CLN3_HUMAN; E-value=6.0e-41
0.2793	SEQINDEX6607	Probable phospholipase D family member FLJ33580 homolog OS=Xenopus tropicalis GN=TGas067k05.1 PE=2 SV=1; Accession=YQ008_XENTR; E-value=1.0e-40
0.3038	SEQINDEX6668	Pyruvate carboxylase, mitochondrial OS=Bos taurus GN=PC PE=2 SV=2; Accession=PYC_BOVIN; E-value=1.0e-162
0.0925	SEQINDEX7066	Medium-chain specific acyl-CoA dehydrogenase, mitochondrial OS=Bos taurus GN=ACADM PE=2 SV=1; Accession=ACADM_BOVIN; E-value=1.0e-168
0.145	SEQINDEX7067	Leukotriene A-4 hydrolase OS=Bos taurus GN=LTA4H PE=2 SV=3; Accession=LKHA4_BOVIN; E-value=2.0e-83
0.5833	SEQINDEX7286	Synaptic glycoprotein SC2 OS=Bos taurus GN=GPSN2 PE=2 SV=1; Accession=GPSN2_BOVIN; E-value=1.0e-89
0.3304	SEQINDEX7318	JmjC domain-containing protein 5 OS=Rattus norvegicus GN=Jmjd5 PE=2 SV=1; Accession=JMJD5_RAT; E-value=1.0e-15
0.218	SEQINDEX7420	Methylosome protein 50 OS=Rattus norvegicus GN=Wdr77 PE=2 SV=1; Accession=MEP50_RAT; E-value=5.0e-50
0.1997	SEQINDEX7439	Lysosomal acid lipase/cholesteryl ester hydrolase OS=Macaca fascicularis GN=LIPA PE=2 SV=1; Accession=LICH_MACFA; E-value=7.0e-83
0.3166	SEQINDEX7652	Trans-2,3-enoyl-CoA reductase OS=Dictyostelium discoideum GN=gpsn2 PE=3 SV=1; Accession=GPSN2_DICDI; E-value=2.0e-16
1.0225	SEQINDEX7781	Pancreatic lipase-related protein 1 OS=Mus musculus GN=Pnliprp1 PE=2 SV=2; Accession=LIPR1_MOUSE; E-value=2.0e-53
0.7765	SEQINDEX7782	Pancreatic lipase-related protein 1 OS=Mus musculus GN=Pnliprp1 PE=2 SV=2; Accession=LIPR1_MOUSE; E-value=4.0e-46
0.6272	SEQINDEX8068	MORN repeat-containing protein 3 OS=Xenopus laevis GN=morn3 PE=2 SV=1; Accession=MORN3_XENLA; E-value=2.0e-86
0.3063	SEQINDEX8097	Oxysterol-binding protein 2 OS=Mus musculus GN=Osbp2 PE=2 SV=1; Accession=OSBP2_MOUSE; E-value=1.0e-93
0.1615	SEQINDEX8543	Decaprenyl-diphosphate synthase subunit 2 OS=Rattus norvegicus GN=Pdss2 PE=2 SV=1; Accession=DLP1_RAT; E-value=7.0e-57
0.1152	SEQINDEX8547	Putative phospholipase B-like 1 OS=Rattus norvegicus PE=2 SV=1; Accession=PLBL1_RAT; E-value=1.0e-128
0.2087	SEQINDEX8616	Lipase member K OS=Homo sapiens GN=LIPK PE=2 SV=2; Accession=LIPK_HUMAN; E-value=2.0e-80
0.7208	SEQINDEX8781	Peroxiredoxin-6 OS=Gallus gallus GN=PRDX6 PE=2 SV=3; Accession=PRDX6_CHICK; E-value=8.0e-87
0.1737	SEQINDEX8853	Acetoacetyl-CoA synthetase OS=Gallus gallus GN=AACS PE=2 SV=1; Accession=AACS_CHICK; E-value=1.0e-111
0.001	SEQINDEX9306	1-acyl-sn-glycerol-3-phosphate acyltransferase theta OS=Xenopus laevis GN=agpat9 PE=2 SV=1; Accession=PLCH_XENLA; E-value=1.0e-61
0.8463	SEQINDEX9313	3-oxo-5-alpha-steroid 4-dehydrogenase 1 OS=Mus musculus GN=Srd5a1 PE=2 SV=2; Accession=S5A1_MOUSE; E-value=3.0e-66
0.1678	SEQINDEX9375	Choline/ethanolaminephosphotransferase 1 OS=Rattus norvegicus GN=Cept1 PE=2 SV=1; Accession=CEPT1_RAT; E-value=1.0e-57
NA	GO:0032501	multicellular organismal process
0.001	SEQINDEX10183	Sclerostin domain-containing protein 1 OS=Gallus gallus GN=SOSTDC1 PE=1 SV=1; Accession=SOSD1_CHICK; E-value=5.0e-23
0.8373	SEQINDEX10341	Craniofacial development protein 1 OS=Rattus norvegicus GN=Cfdp1 PE=2 SV=1; Accession=CFDP1_RAT; E-value=4.0e-30
0.5638	SEQINDEX10398	Cytochrome c oxidase assembly protein COX15 homolog OS=Homo sapiens GN=COX15 PE=1 SV=1; Accession=COX15_HUMAN; E-value=9.0e-33
0.73	SEQINDEX10399	Cytochrome c oxidase assembly protein COX15 homolog OS=Homo sapiens GN=COX15 PE=1 SV=1; Accession=COX15_HUMAN; E-value=5.0e-67
0.2336	SEQINDEX1047	Peroxisomal targeting signal 2 receptor OS=Homo sapiens GN=PEX7 PE=1 SV=1; Accession=PEX7_HUMAN; E-value=9.0e-98
0.0338	SEQINDEX10494	Lissencephaly-1 homolog A OS=Danio rerio GN=pafah1b1a PE=2 SV=3; Accession=LIS1A_DANRE; E-value=0.0e+00
1.0493	SEQINDEX10498	Cysteine-rich motor neuron 1 protein OS=Danio rerio GN=crim1 PE=2 SV=1; Accession=CRIM1_DANRE; E-value=1.0e-14
0.4909	SEQINDEX10776	WD repeat-containing protein 22 OS=Mus musculus GN=Wdr22 PE=2 SV=2; Accession=WDR22_MOUSE; E-value=1.0e-113
0.1167	SEQINDEX10895	DnaJ homolog subfamily B member 13 OS=Mus musculus GN=Dnajb13 PE=2 SV=1; Accession=DJB13_MOUSE; E-value=1.0e-114
0.9772	SEQINDEX10910	Vang-like protein 1 OS=Mus musculus GN=Vangl1 PE=1 SV=1; Accession=VANG1_MOUSE; E-value=4.0e-74
0.1618	SEQINDEX1104	Myosin-11 OS=Mus musculus GN=Myh11 PE=1 SV=1; Accession=MYH11_MOUSE; E-value=2.0e-07
0.093	SEQINDEX11064	E3 ubiquitin-protein ligase MIB1 OS=Homo sapiens GN=MIB1 PE=2 SV=1; Accession=MIB1_HUMAN; E-value=1.0e-131
0.5418	SEQINDEX1107	Homeobox protein BarH-like 2 OS=Mus musculus GN=Barx2 PE=2 SV=1; Accession=BARX2_MOUSE; E-value=7.0e-17
0.1043	SEQINDEX11095	Transcription factor LBX1 OS=Xenopus tropicalis GN=lbx1 PE=2 SV=1; Accession=LBX1_XENTR; E-value=2.0e-16
0.1203	SEQINDEX11098	Homeobox protein Hox-A3a OS=Fugu rubripes GN=hoxa3a PE=3 SV=1; Accession=HXA3A_FUGRU; E-value=3.0e-18
0.1444	SEQINDEX1123	Serine/threonine-protein kinase DCLK1 OS=Homo sapiens GN=DCLK1 PE=1 SV=2; Accession=DCLK1_HUMAN; E-value=8.0e-26
0.2257	SEQINDEX1129	Peroxisomal targeting signal 1 receptor OS=Mus musculus GN=Pex5 PE=1 SV=2; Accession=PEX5_MOUSE; E-value=1.0e-141
0.1079	SEQINDEX11791	Repulsive guidance molecule A OS=Gallus gallus GN=RGMA PE=1 SV=1; Accession=RGMA_CHICK; E-value=2.0e-46
0.3057	SEQINDEX11794	60S ribosomal protein L24 OS=Danio rerio GN=rpl24 PE=2 SV=1; Accession=RL24_DANRE; E-value=3.0e-43
0.0592	SEQINDEX11799	MAGUK p55 subfamily member 5 OS=Danio rerio GN=mpp5 PE=1 SV=2; Accession=MPP5_DANRE; E-value=1.0e-07
0.4704	SEQINDEX11800	ADP-ribosylation factor-like protein 13B OS=Danio rerio GN=arl13b PE=2 SV=1; Accession=AR13B_DANRE; E-value=3.0e-64
0.8579	SEQINDEX11852	Bardet-Biedl syndrome 7 protein homolog OS=Mus musculus GN=Bbs7 PE=2 SV=1; Accession=BBS7_MOUSE; E-value=1.0e-174
0.1	SEQINDEX11934	Protein chibby homolog 1 OS=Homo sapiens GN=CBY1 PE=1 SV=1; Accession=CBY1_HUMAN; E-value=2.0e-12
0.7794	SEQINDEX12085	Protein boule-like OS=Macaca fascicularis GN=BOLL PE=2 SV=2; Accession=BOLL_MACFA; E-value=3.0e-13
0.509	SEQINDEX12205	Neuropilin-1a OS=Danio rerio GN=nrp1a PE=2 SV=1; Accession=NRP1A_DANRE; E-value=2.0e-20
0.1041	SEQINDEX12348	Retinitis pigmentosa 9 protein OS=Homo sapiens GN=RP9 PE=1 SV=2; Accession=RP9_HUMAN; E-value=3.0e-50
0.3752	SEQINDEX12362	Spermatogenesis-associated protein 20 OS=Homo sapiens GN=SPATA20 PE=1 SV=2; Accession=SPT20_HUMAN; E-value=2.0e-58
0.0188	SEQINDEX12488	Piwi-like protein 1 OS=Danio rerio GN=piwil1 PE=2 SV=1; Accession=PIWI_DANRE; E-value=2.0e-96
0.1242	SEQINDEX12770	Transcription factor MafG OS=Gallus gallus GN=MAFG PE=1 SV=1; Accession=MAFG_CHICK; E-value=2.0e-10
0.1356	SEQINDEX12846	Homeobox protein OTX2 OS=Danio rerio GN=otx2 PE=2 SV=1; Accession=OTX2_DANRE; E-value=9.0e-28
0.0748	SEQINDEX13015	Transcription factor 7-like 2 OS=Mus musculus GN=Tcf7l2 PE=1 SV=2; Accession=TF7L2_MOUSE; E-value=3.0e-36
0.1171	SEQINDEX13108	Ubiquitin fusion degradation protein 1 homolog OS=Homo sapiens GN=UFD1L PE=1 SV=3; Accession=UFD1_HUMAN; E-value=3.0e-87
0.1401	SEQINDEX13307	IQ domain-containing protein D OS=Homo sapiens GN=IQCD PE=2 SV=2; Accession=IQCD_HUMAN; E-value=4.0e-57
0.3858	SEQINDEX13364	CDK5 regulatory subunit-associated protein 3 OS=Homo sapiens GN=CDK5RAP3 PE=1 SV=2; Accession=CK5P3_HUMAN; E-value=1.0e-115
0.0832	SEQINDEX13443	Dedicator of cytokinesis protein 7 OS=Homo sapiens GN=DOCK7 PE=1 SV=4; Accession=DOCK7_HUMAN; E-value=5.0e-64
1.0263	SEQINDEX13512	Hemicentin-1 OS=Homo sapiens GN=HMCN1 PE=1 SV=2; Accession=HMCN1_HUMAN; E-value=1.0e-06
1.0495	SEQINDEX13525	Hemicentin-1 OS=Homo sapiens GN=HMCN1 PE=1 SV=2; Accession=HMCN1_HUMAN; E-value=2.0e-42
0.3199	SEQINDEX13535	Hemicentin-1 OS=Homo sapiens GN=HMCN1 PE=1 SV=2; Accession=HMCN1_HUMAN; E-value=1.0e-29
0.4262	SEQINDEX13630	Galactosylceramide sulfotransferase OS=Homo sapiens GN=GAL3ST1 PE=1 SV=1; Accession=G3ST1_HUMAN; E-value=3.0e-41
0.3565	SEQINDEX13646	LIM and senescent cell antigen-like-containing domain protein 1 OS=Mus musculus GN=Lims1 PE=1 SV=3; Accession=LIMS1_MOUSE; E-value=1.0e-134
0.1579	SEQINDEX13668	UPF0027 protein C22orf28 homolog OS=Rattus norvegicus PE=2 SV=1; Accession=CV028_RAT; E-value=1.0e-113
1.2687	SEQINDEX13709	Reticulon-4 OS=Mus musculus GN=Rtn4 PE=1 SV=2; Accession=RTN4_MOUSE; E-value=7.0e-41
0.2959	SEQINDEX13852	Bardet-Biedl syndrome 2 protein OS=Homo sapiens GN=BBS2 PE=1 SV=1; Accession=BBS2_HUMAN; E-value=1.0e-50
0.2312	SEQINDEX14114	Probable U3 small nucleolar RNA-associated protein 11 OS=Mus musculus GN=Utp11l PE=2 SV=1; Accession=UTP11_MOUSE; E-value=3.0e-44
0.1205	SEQINDEX14161	Probable histone acetyltransferase MYST1 OS=Rattus norvegicus GN=Myst1 PE=2 SV=1; Accession=MYST1_RAT; E-value=0.0e+00
1.3241	SEQINDEX14302	Plexin domain-containing protein 2 OS=Mus musculus GN=Plxdc2 PE=1 SV=1; Accession=PXDC2_MOUSE; E-value=4.0e-32
0.3393	SEQINDEX14383	Rho-related GTP-binding protein RhoU OS=Mus musculus GN=Rhou PE=2 SV=1; Accession=RHOU_MOUSE; E-value=1.0e-51
0.3914	SEQINDEX14409	T-box transcription factor TBX20 OS=Mus musculus GN=Tbx20 PE=2 SV=3; Accession=TBX20_MOUSE; E-value=1.0e-11
0.2297	SEQINDEX14474	Coagulation factor V OS=Sus scrofa GN=F5 PE=2 SV=1; Accession=FA5_PIG; E-value=7.0e-26
0.3284	SEQINDEX1455	U4/U6.U5 tri-snRNP-associated protein 1 OS=Homo sapiens GN=SART1 PE=1 SV=1; Accession=SNUT1_HUMAN; E-value=2.0e-40
0.1828	SEQINDEX14568	Gametogenetin-binding protein 2 OS=Homo sapiens GN=GGNBP2 PE=2 SV=1; Accession=GGNB2_HUMAN; E-value=1.0e-109
0.7583	SEQINDEX1467	RNA-binding protein Musashi homolog 1 OS=Homo sapiens GN=MSI1 PE=2 SV=1; Accession=MSI1H_HUMAN; E-value=7.0e-38
0.4694	SEQINDEX14674	Non-homologous end-joining factor 1 OS=Homo sapiens GN=NHEJ1 PE=1 SV=1; Accession=NHEJ1_HUMAN; E-value=2.0e-17
1.3714	SEQINDEX14752	Frizzled-1 OS=Xenopus laevis GN=fzd1 PE=2 SV=1; Accession=FZD1_XENLA; E-value=9.0e-39
0.1389	SEQINDEX14856	Sperm-associated antigen 6 OS=Mus musculus GN=Spag6 PE=1 SV=1; Accession=SPAG6_MOUSE; E-value=0.0e+00
0.6412	SEQINDEX14906	Retinol dehydrogenase 8 OS=Bos taurus GN=RDH8 PE=1 SV=1; Accession=RDH8_BOVIN; E-value=4.0e-42
0.4005	SEQINDEX14934	Out at first protein OS=Drosophila melanogaster GN=oaf PE=1 SV=2; Accession=OAF_DROME; E-value=1.0e-42
1.2944	SEQINDEX15038	Kinesin-like protein KIF15 OS=Homo sapiens GN=KIF15 PE=1 SV=1; Accession=KIF15_HUMAN; E-value=3.0e-23
0.1715	SEQINDEX15057	T-complex protein 11-like protein 1 OS=Mus musculus GN=Tcp11l1 PE=2 SV=1; Accession=T11L1_MOUSE; E-value=1.0e-47
0.001	SEQINDEX15097	Spermatogenesis-associated protein 6 OS=Homo sapiens GN=SPATA6 PE=1 SV=1; Accession=SPAT6_HUMAN; E-value=2.0e-15
0.824	SEQINDEX15156	Placenta-specific gene 8 protein OS=Pongo abelii GN=PLAC8 PE=3 SV=1; Accession=PLAC8_PONAB; E-value=2.0e-17
0.7593	SEQINDEX15323	Protein jagged-1 OS=Rattus norvegicus GN=Jag1 PE=2 SV=2; Accession=JAG1_RAT; E-value=4.0e-27
0.3177	SEQINDEX1533	Protein rolling stone OS=Drosophila melanogaster GN=rost PE=2 SV=2; Accession=ROST_DROME; E-value=6.0e-17
0.5517	SEQINDEX15572	Contactin-associated protein-like 2 OS=Homo sapiens GN=CNTNAP2 PE=1 SV=1; Accession=CNTP2_HUMAN; E-value=3.0e-29
0.2306	SEQINDEX1566	AP-3 complex subunit delta-1 OS=Mus musculus GN=Ap3d1 PE=1 SV=1; Accession=AP3D1_MOUSE; E-value=0.0e+00
0.0747	SEQINDEX15664	Ras-related protein Rab-23 OS=Homo sapiens GN=RAB23 PE=1 SV=1; Accession=RAB23_HUMAN; E-value=7.0e-74
0.001	SEQINDEX15694	Frizzled-4 OS=Homo sapiens GN=FZD4 PE=1 SV=2; Accession=FZD4_HUMAN; E-value=1.0e-139
0.187	SEQINDEX15698	Myosin-VI OS=Homo sapiens GN=MYO6 PE=1 SV=4; Accession=MYO6_HUMAN; E-value=1.0e-164
0.2202	SEQINDEX15710	Rho GTPase-activating protein 26 OS=Homo sapiens GN=ARHGAP26 PE=1 SV=1; Accession=RHG26_HUMAN; E-value=1.0e-117
0.2076	SEQINDEX15944	SUMO-conjugating enzyme UBC9-A OS=Danio rerio GN=ube2ia PE=1 SV=1; Accession=UBC9A_DANRE; E-value=5.0e-48
0.0485	SEQINDEX15961	Transcription factor Sox-3 OS=Danio rerio GN=sox3 PE=1 SV=1; Accession=SOX3_DANRE; E-value=1.0e-20
0.4763	SEQINDEX16048	Adapter molecule Crk OS=Drosophila melanogaster GN=Crk PE=1 SV=1; Accession=CRK_DROME; E-value=2.0e-06
0.1206	SEQINDEX16051	E3 ubiquitin-protein ligase suppressor of deltex OS=Drosophila melanogaster GN=Su(dx) PE=1 SV=1; Accession=SUDX_DROME; E-value=1.0e-142
0.6855	SEQINDEX1614	Transcription factor HES-1 OS=Homo sapiens GN=HES1 PE=1 SV=1; Accession=HES1_HUMAN; E-value=7.0e-21
0.001	SEQINDEX16333	Vacuolar proton translocating ATPase 116 kDa subunit a isoform 1 OS=Mus musculus GN=Atp6v0a1 PE=1 SV=2; Accession=VPP1_MOUSE; E-value=5.0e-84
0.0325	SEQINDEX16393	U4/U6.U5 tri-snRNP-associated protein 1 OS=Homo sapiens GN=SART1 PE=1 SV=1; Accession=SNUT1_HUMAN; E-value=3.0e-35
0.4426	SEQINDEX1664	Endothelin-converting enzyme 2 OS=Homo sapiens GN=ECE2 PE=1 SV=3; Accession=ECE2_HUMAN; E-value=2.0e-34
0.0831	SEQINDEX1695	Endothelial differentiation-related factor 1 OS=Homo sapiens GN=EDF1 PE=1 SV=1; Accession=EDF1_HUMAN; E-value=9.0e-50
0.4535	SEQINDEX1707	Flotillin-1 OS=Drosophila melanogaster GN=Flo PE=1 SV=1; Accession=FLOT1_DROME; E-value=1.0e-102
0.001	SEQINDEX1856	Splicing factor 3B subunit 1 OS=Homo sapiens GN=SF3B1 PE=1 SV=2; Accession=SF3B1_HUMAN; E-value=1.0e-176
0.1491	SEQINDEX1860	Protein CREG1 OS=Homo sapiens GN=CREG1 PE=1 SV=1; Accession=CREG1_HUMAN; E-value=6.0e-33
0.3446	SEQINDEX1886	Dysferlin OS=Homo sapiens GN=DYSF PE=1 SV=1; Accession=DYSF_HUMAN; E-value=7.0e-35
0.8085	SEQINDEX1909	Papilin OS=Caenorhabditis elegans GN=ppn-1 PE=1 SV=1; Accession=PPN1_CAEEL; E-value=1.0e-12
0.8304	SEQINDEX1968	Bloom syndrome protein homolog OS=Mus musculus GN=Blm PE=1 SV=1; Accession=BLM_MOUSE; E-value=7.0e-06
0.6795	SEQINDEX2019	Homeotic protein Sex combs reduced OS=Drosophila melanogaster GN=Scr PE=1 SV=5; Accession=SCR_DROME; E-value=3.0e-22
0.1396	SEQINDEX222	DNA replication complex GINS protein PSF1 OS=Bos taurus GN=GINS1 PE=2 SV=1; Accession=PSF1_BOVIN; E-value=3.0e-58
0.9732	SEQINDEX2354	Heat shock protein Hsp-16.2 OS=Caenorhabditis elegans GN=hsp-16.2 PE=2 SV=1; Accession=HSP12_CAEEL; E-value=5.0e-13
0.2597	SEQINDEX2367	Neurogenic locus Notch protein OS=Drosophila melanogaster GN=N PE=1 SV=3; Accession=NOTCH_DROME; E-value=2.0e-26
0.4395	SEQINDEX2585	Cytochrome c oxidase subunit 5B, mitochondrial OS=Homo sapiens GN=COX5B PE=1 SV=2; Accession=COX5B_HUMAN; E-value=4.0e-13
0.1028	SEQINDEX2591	Transcription elongation factor A protein 1 OS=Mus musculus GN=Tcea1 PE=1 SV=2; Accession=TCEA1_MOUSE; E-value=1.0e-72
0.0451	SEQINDEX2619	Transcriptional regulator ERG OS=Homo sapiens GN=ERG PE=1 SV=2; Accession=ERG_HUMAN; E-value=2.0e-33
0.3234	SEQINDEX2674	Collagen alpha-1(XI) chain OS=Homo sapiens GN=COL11A1 PE=1 SV=3; Accession=COBA1_HUMAN; E-value=6.0e-45
0.102	SEQINDEX2747	Sodium/potassium-transporting ATPase subunit alpha OS=Drosophila melanogaster GN=Atpalpha PE=1 SV=3; Accession=ATNA_DROME; E-value=1.0e-48
0.3236	SEQINDEX2757	Homeotic protein female sterile OS=Drosophila melanogaster GN=fs(1)h PE=1 SV=2; Accession=FSH_DROME; E-value=2.0e-16
0.0916	SEQINDEX284	Translation initiation factor eIF-2B subunit gamma OS=Bos taurus GN=EIF2B3 PE=2 SV=1; Accession=EI2BG_BOVIN; E-value=2.0e-59
0.4485	SEQINDEX2899	Beta-1,4-galactosyltransferase 1 OS=Mus musculus GN=B4galt1 PE=2 SV=1; Accession=B4GT1_MOUSE; E-value=1.0e-69
0.1218	SEQINDEX2967	Protein kinase DC2 OS=Drosophila melanogaster GN=Pka-C3 PE=1 SV=2; Accession=KDC2_DROME; E-value=1.0e-124
0.001	SEQINDEX3055	Achaete-scute homolog 2 OS=Rattus norvegicus GN=Ascl2 PE=2 SV=1; Accession=ASCL2_RAT; E-value=2.0e-18
0.4072	SEQINDEX3056	Protein snail homolog Sna OS=Xenopus laevis GN=snai1 PE=2 SV=1; Accession=SNAI1_XENLA; E-value=1.0e-60
0.4058	SEQINDEX3079	Transgelin OS=Gallus gallus GN=TAGLN PE=1 SV=3; Accession=TAGL_CHICK; E-value=3.0e-32
0.6234	SEQINDEX3099	Segmentation protein cap'n'collar OS=Drosophila melanogaster GN=cnc PE=1 SV=3; Accession=CNC_DROME; E-value=8.0e-17
0.0363	SEQINDEX3140	Glutathione S-transferase Mu 3 OS=Homo sapiens GN=GSTM3 PE=1 SV=3; Accession=GSTM3_HUMAN; E-value=9.0e-59
0.001	SEQINDEX3148	Filamin-A OS=Homo sapiens GN=FLNA PE=1 SV=4; Accession=FLNA_HUMAN; E-value=1.0e-73
0.3312	SEQINDEX3180	Neurogenic locus notch protein homolog OS=Xenopus laevis GN=notch1 PE=1 SV=3; Accession=NOTCH_XENLA; E-value=3.0e-13
0.7639	SEQINDEX3208	Tenascin-X OS=Homo sapiens GN=TNXB PE=1 SV=2; Accession=TENX_HUMAN; E-value=2.0e-19
0.7994	SEQINDEX3242	Trichohyalin OS=Ovis aries GN=TCHH PE=2 SV=2; Accession=TRHY_SHEEP; E-value=1.0e-07
0.8621	SEQINDEX3264	Sarcoplasmic reticulum histidine-rich calcium-binding protein OS=Homo sapiens GN=HRC PE=2 SV=1; Accession=SRCH_HUMAN; E-value=3.0e-15
0.001	SEQINDEX3269	Bone morphogenetic protein 7 OS=Mus musculus GN=Bmp7 PE=1 SV=2; Accession=BMP7_MOUSE; E-value=6.0e-26
0.2868	SEQINDEX3339	Paired box protein Pax-3 OS=Mus musculus GN=Pax3 PE=1 SV=2; Accession=PAX3_MOUSE; E-value=5.0e-70
0.001	SEQINDEX3396	Ubiquitin-conjugating enzyme E2-17 kDa OS=Drosophila melanogaster GN=eff PE=1 SV=1; Accession=UBCD1_DROME; E-value=6.0e-81
0.5574	SEQINDEX3423	Protein son of sevenless OS=Drosophila melanogaster GN=Sos PE=1 SV=2; Accession=SOS_DROME; E-value=4.0e-10
0.4496	SEQINDEX3427	Proactivator polypeptide OS=Bos taurus GN=PSAP PE=1 SV=3; Accession=SAP_BOVIN; E-value=2.0e-47
0.001	SEQINDEX3472	CCAAT/enhancer-binding protein beta OS=Rattus norvegicus GN=Cebpb PE=2 SV=1; Accession=CEBPB_RAT; E-value=1.0e-13
0.1926	SEQINDEX3543	Histone demethylase JARID1A OS=Homo sapiens GN=JARID1A PE=1 SV=2; Accession=JAD1A_HUMAN; E-value=1.0e-146
0.2829	SEQINDEX3752	Heat shock protein Hsp-16.1/Hsp-16.11 OS=Caenorhabditis elegans GN=hsp-16.1 PE=2 SV=1; Accession=HSP11_CAEEL; E-value=2.0e-12
0.2555	SEQINDEX3900	Dynein heavy chain, cytoplasmic OS=Drosophila melanogaster GN=Dhc64C PE=2 SV=2; Accession=DYHC_DROME; E-value=2.0e-71
0.4535	SEQINDEX3945	Myosin heavy chain, clone 203 (Fragment) OS=Hydra attenuata PE=2 SV=1; Accession=MYS3_HYDAT; E-value=5.0e-10
0.3331	SEQINDEX3948	Chymotrypsin-like protease CTRL-1 OS=Homo sapiens GN=CTRL PE=2 SV=1; Accession=CTRL_HUMAN; E-value=3.0e-44
1.1478	SEQINDEX4015	14-3-3-like protein 1 OS=Caenorhabditis elegans GN=par-5 PE=1 SV=2; Accession=14331_CAEEL; E-value=3.0e-79
0.0967	SEQINDEX4046	Homeobox protein XENK-2 OS=Xenopus laevis PE=2 SV=1; Accession=HNK2_XENLA; E-value=2.0e-29
0.4422	SEQINDEX4047	Homeobox protein XENK-2 OS=Xenopus laevis PE=2 SV=1; Accession=HNK2_XENLA; E-value=8.0e-12
0.2124	SEQINDEX4059	Wiskott-Aldrich syndrome protein OS=Homo sapiens GN=WAS PE=1 SV=4; Accession=WASP_HUMAN; E-value=9.0e-33
0.001	SEQINDEX4104	26S protease regulatory subunit 6B OS=Rattus norvegicus GN=Psmc4 PE=1 SV=1; Accession=PRS6B_RAT; E-value=0.0e+00
0.1481	SEQINDEX4113	Cofilin/actin-depolymerizing factor homolog OS=Drosophila melanogaster GN=tsr PE=1 SV=1; Accession=CADF_DROME; E-value=3.0e-09
0.436	SEQINDEX4178	Utrophin OS=Homo sapiens GN=UTRN PE=1 SV=1; Accession=UTRO_HUMAN; E-value=1.0e-43
0.2898	SEQINDEX4179	Utrophin OS=Homo sapiens GN=UTRN PE=1 SV=1; Accession=UTRO_HUMAN; E-value=1.0e-52
0.2554	SEQINDEX4239	Glutamate--cysteine ligase catalytic subunit OS=Homo sapiens GN=GCLC PE=1 SV=2; Accession=GSH1_HUMAN; E-value=0.0e+00
1.6933	SEQINDEX4261	Transient-receptor-potential-like protein OS=Drosophila melanogaster GN=trpl PE=1 SV=2; Accession=TRPL_DROME; E-value=1.0e-07
0.3442	SEQINDEX4279	60S ribosomal protein L35a OS=Caenorhabditis elegans GN=rpl-33 PE=1 SV=3; Accession=RL35A_CAEEL; E-value=4.0e-24
1.3675	SEQINDEX4337	Ectonucleoside triphosphate diphosphohydrolase 1 OS=Homo sapiens GN=ENTPD1 PE=1 SV=1; Accession=ENTP1_HUMAN; E-value=2.0e-40
0.5592	SEQINDEX4338	Type-2 angiotensin II receptor OS=Homo sapiens GN=AGTR2 PE=1 SV=1; Accession=AGTR2_HUMAN; E-value=3.0e-25
0.001	SEQINDEX4347	Insulin gene enhancer protein ISL-1 OS=Gallus gallus GN=ISL1 PE=2 SV=1; Accession=ISL1_CHICK; E-value=1.0e-54
0.0445	SEQINDEX4376	Protein Tob1 OS=Rattus norvegicus GN=Tob1 PE=2 SV=1; Accession=TOB1_RAT; E-value=1.0e-36
0.6017	SEQINDEX4385	Palmitoyl-protein thioesterase 1 OS=Macaca fascicularis GN=PPT1 PE=2 SV=1; Accession=PPT1_MACFA; E-value=1.0e-103
0.3187	SEQINDEX4390	Protein Wnt-8b OS=Danio rerio GN=wnt8b PE=2 SV=1; Accession=WNT8B_DANRE; E-value=7.0e-66
0.1079	SEQINDEX4408	Probable global transcription activator SNF2L4 OS=Homo sapiens GN=SMARCA4 PE=1 SV=2; Accession=SMCA4_HUMAN; E-value=1.0e-77
0.2987	SEQINDEX448	Putative uncharacterized protein ENSP00000382813 OS=Homo sapiens PE=4 SV=2; Accession=YI032_HUMAN; E-value=4.0e-27
0.1981	SEQINDEX4485	Ephrin-B2 OS=Homo sapiens GN=EFNB2 PE=1 SV=1; Accession=EFNB2_HUMAN; E-value=4.0e-07
0.2104	SEQINDEX4514	Coatomer subunit alpha OS=Homo sapiens GN=COPA PE=1 SV=1; Accession=COPA_HUMAN; E-value=1.0e-128
0.001	SEQINDEX4525	Aryl hydrocarbon receptor nuclear translocator OS=Mus musculus GN=Arnt PE=1 SV=2; Accession=ARNT_MOUSE; E-value=9.0e-70
0.3347	SEQINDEX4526	Homeobox protein DLL homolog OS=Branchiostoma floridae PE=2 SV=1; Accession=DLLH_BRAFL; E-value=5.0e-20
0.1932	SEQINDEX4553	Septin-2 OS=Drosophila melanogaster GN=Sep2 PE=1 SV=2; Accession=SEPT2_DROME; E-value=1.0e-134
0.2059	SEQINDEX4823	Protein BTG1 OS=Rattus norvegicus GN=Btg1 PE=2 SV=1; Accession=BTG1_RAT; E-value=2.0e-29
0.0546	SEQINDEX4824	ADP-ribosylation factor 6 OS=Rattus norvegicus GN=Arf6 PE=1 SV=2; Accession=ARF6_RAT; E-value=6.0e-90
0.3864	SEQINDEX4925	Caspase-3 OS=Mus musculus GN=Casp3 PE=1 SV=1; Accession=CASP3_MOUSE; E-value=1.0e-40
0.5093	SEQINDEX4958	Protein BTG2 OS=Homo sapiens GN=BTG2 PE=1 SV=1; Accession=BTG2_HUMAN; E-value=1.0e-19
0.259	SEQINDEX4995	Homeobox protein OTX1 OS=Rattus norvegicus GN=Otx1 PE=2 SV=1; Accession=OTX1_RAT; E-value=1.0e-26
0.5512	SEQINDEX5143	Neuroplastin OS=Mus musculus GN=Nptn PE=1 SV=2; Accession=NPTN_MOUSE; E-value=5.0e-07
0.1787	SEQINDEX5149	Homeobox protein Meis2 OS=Mus musculus GN=Meis2 PE=2 SV=2; Accession=MEIS2_MOUSE; E-value=1.0e-98
0.3219	SEQINDEX5197	Tolloid-like protein 2 OS=Mus musculus GN=Tll2 PE=1 SV=1; Accession=TLL2_MOUSE; E-value=5.0e-27
0.7883	SEQINDEX5205	Mucin-5AC (Fragments) OS=Homo sapiens GN=MUC5AC PE=1 SV=3; Accession=MUC5A_HUMAN; E-value=2.0e-08
0.001	SEQINDEX5244	Cell division protein kinase 5 OS=Homo sapiens GN=CDK5 PE=1 SV=3; Accession=CDK5_HUMAN; E-value=1.0e-134
0.7152	SEQINDEX5288	Growth arrest-specific protein 1 OS=Mus musculus GN=Gas1 PE=2 SV=2; Accession=GAS1_MOUSE; E-value=4.0e-17
0.3855	SEQINDEX5307	N-acylethanolamine-hydrolyzing acid amidase OS=Homo sapiens GN=NAAA PE=1 SV=3; Accession=NAAA_HUMAN; E-value=1.0e-68
0.0552	SEQINDEX5321	Fork head domain-containing protein FD3 OS=Drosophila melanogaster GN=fd59A PE=2 SV=2; Accession=FD3_DROME; E-value=3.0e-19
0.1408	SEQINDEX5508	Zinc finger protein 503 OS=Danio rerio GN=znf503 PE=1 SV=1; Accession=ZN503_DANRE; E-value=1.0e-23
0.3967	SEQINDEX5784	Transcription factor LBX1 OS=Xenopus tropicalis GN=lbx1 PE=2 SV=1; Accession=LBX1_XENTR; E-value=2.0e-25
0.4189	SEQINDEX5959	Mitogen-activated protein kinase 7 OS=Mus musculus GN=Mapk7 PE=2 SV=1; Accession=MK07_MOUSE; E-value=2.0e-99
0.355	SEQINDEX6230	Male-enhanced antigen 1 OS=Homo sapiens GN=MEA1 PE=1 SV=1; Accession=MEA1_HUMAN; E-value=2.0e-06
0.001	SEQINDEX6253	Silk gland factor 3 OS=Bombyx mori GN=SGF3 PE=2 SV=1; Accession=SGF3_BOMMO; E-value=3.0e-68
0.001	SEQINDEX6465	Muscle LIM protein Mlp84B OS=Drosophila melanogaster GN=Mlp84B PE=1 SV=1; Accession=MLP2_DROME; E-value=1.0e-19
0.3237	SEQINDEX6518	Cathepsin L OS=Sarcophaga peregrina PE=1 SV=1; Accession=CATL_SARPE; E-value=1.0e-107
0.5314	SEQINDEX6707	Dysbindin OS=Bos taurus GN=DTNBP1 PE=2 SV=1; Accession=DTBP1_BOVIN; E-value=4.0e-17
0.2183	SEQINDEX6824	IQ domain-containing protein G OS=Bos taurus GN=IQCG PE=2 SV=1; Accession=IQCG_BOVIN; E-value=3.0e-77
0.3988	SEQINDEX7109	HCLS1-binding protein 3 OS=Mus musculus GN=Hs1bp3 PE=1 SV=1; Accession=H1BP3_MOUSE; E-value=2.0e-21
0.3209	SEQINDEX7182	Uncharacterized protein C9orf114 homolog OS=Mus musculus GN=D2Wsu81e PE=2 SV=1; Accession=CI114_MOUSE; E-value=1.0e-61
0.1434	SEQINDEX7309	Cysteine and histidine-rich domain-containing protein 1 OS=Bos taurus GN=CHORDC1 PE=2 SV=1; Accession=CHRD1_BOVIN; E-value=2.0e-43
0.2566	SEQINDEX7418	BUD13 homolog OS=Caenorhabditis elegans GN=R08D7.1 PE=2 SV=1; Accession=BUD13_CAEEL; E-value=2.0e-22
0.218	SEQINDEX7420	Methylosome protein 50 OS=Rattus norvegicus GN=Wdr77 PE=2 SV=1; Accession=MEP50_RAT; E-value=5.0e-50
0.1777	SEQINDEX7490	Transcription factor MafA OS=Xenopus tropicalis GN=mafa PE=2 SV=1; Accession=MAFA_XENTR; E-value=2.0e-12
1.2034	SEQINDEX7502	Homeobox protein unplugged OS=Drosophila melanogaster GN=unpg PE=2 SV=1; Accession=UNPG_DROME; E-value=6.0e-34
0.0915	SEQINDEX7574	Photoreceptor-specific nuclear receptor OS=Mus musculus GN=Nr2e3 PE=2 SV=1; Accession=NR2E3_MOUSE; E-value=1.0e-52
0.1708	SEQINDEX7593	Uncharacterized protein C6orf166 OS=Homo sapiens GN=C6orf166 PE=1 SV=2; Accession=CF166_HUMAN; E-value=7.0e-25
0.5703	SEQINDEX7740	Histone arginine demethylase JMJD6 OS=Bos taurus GN=JMJD6 PE=2 SV=1; Accession=JMJD6_BOVIN; E-value=1.0e-07
0.6348	SEQINDEX8059	Pituitary tumor-transforming gene 1 protein-interacting protein OS=Pongo abelii GN=PTTG1IP PE=2 SV=2; Accession=PTTG_PONAB; E-value=7.0e-16
0.1675	SEQINDEX8060	Pituitary tumor-transforming gene 1 protein-interacting protein OS=Pongo abelii GN=PTTG1IP PE=2 SV=2; Accession=PTTG_PONAB; E-value=6.0e-10
0.001	SEQINDEX8063	Protein lin-52 homolog OS=Pongo abelii GN=LIN52 PE=3 SV=1; Accession=LIN52_PONAB; E-value=3.0e-38
0.3328	SEQINDEX8073	Outer dense fiber protein 2 OS=Xenopus laevis GN=odf2 PE=2 SV=1; Accession=ODFP2_XENLA; E-value=4.0e-19
0.6796	SEQINDEX8126	Sorcin OS=Pongo abelii GN=SRI PE=2 SV=1; Accession=SORCN_PONAB; E-value=5.0e-52
0.0747	SEQINDEX8175	Protein tyrosine phosphatase type IVA 1 OS=Pongo abelii GN=PTP4A1 PE=2 SV=1; Accession=TP4A1_PONAB; E-value=2.0e-58
0.6017	SEQINDEX8409	Interferon-related developmental regulator 1 OS=Sus scrofa GN=IFRD1 PE=2 SV=1; Accession=IFRD1_PIG; E-value=2.0e-42
0.001	SEQINDEX8913	COUP transcription factor 1 OS=Mus musculus GN=Nr2f1 PE=2 SV=2; Accession=COT1_MOUSE; E-value=1.0e-146
0.3601	SEQINDEX8971	Single-minded homolog 2 OS=Mus musculus GN=Sim2 PE=1 SV=1; Accession=SIM2_MOUSE; E-value=3.0e-32
0.3797	SEQINDEX9079	Serine/threonine-protein kinase ICK OS=Rattus norvegicus GN=Ick PE=1 SV=1; Accession=ICK_RAT; E-value=9.0e-98
0.0438	SEQINDEX9128	Ataxin-1-like OS=Mus musculus GN=Atxn1l PE=1 SV=1; Accession=ATX1L_MOUSE; E-value=5.0e-10
0.1732	SEQINDEX9355	Switch-associated protein 70 OS=Mus musculus GN=Swap70 PE=1 SV=2; Accession=SWP70_MOUSE; E-value=1.0e-38
0.2954	SEQINDEX9521	Cleft lip and palate transmembrane protein 1-like protein OS=Danio rerio GN=clptm1l PE=2 SV=1; Accession=CLP1L_DANRE; E-value=9.0e-75
0.001	SEQINDEX9542	LIM domain transcription factor LMO4.2 OS=Xenopus tropicalis GN=lmo4.2 PE=2 SV=1; Accession=LMO42_XENTR; E-value=5.0e-48
0.0401	SEQINDEX9559	Spermatogenesis-associated protein 4 OS=Pan troglodytes GN=SPATA4 PE=2 SV=1; Accession=SPAT4_PANTR; E-value=7.0e-33
0.4394	SEQINDEX9599	Heparin-binding growth factor 1 OS=Xenopus laevis GN=fgf1 PE=2 SV=1; Accession=FGF1_XENLA; E-value=3.0e-07
0.4981	SEQINDEX9844	Transcription factor Sox-2 OS=Danio rerio GN=sox2 PE=2 SV=1; Accession=SOX2_DANRE; E-value=1.0e-45
0.001	SEQINDEX9979	UPF0468 protein C16orf80 homolog OS=Xenopus tropicalis PE=2 SV=1; Accession=CP080_XENTR; E-value=1.0e-106
NA	GO:0007600	sensory perception
0.2336	SEQINDEX1047	Peroxisomal targeting signal 2 receptor OS=Homo sapiens GN=PEX7 PE=1 SV=1; Accession=PEX7_HUMAN; E-value=9.0e-98
0.8579	SEQINDEX11852	Bardet-Biedl syndrome 7 protein homolog OS=Mus musculus GN=Bbs7 PE=2 SV=1; Accession=BBS7_MOUSE; E-value=1.0e-174
0.1041	SEQINDEX12348	Retinitis pigmentosa 9 protein OS=Homo sapiens GN=RP9 PE=1 SV=2; Accession=RP9_HUMAN; E-value=3.0e-50
1.0263	SEQINDEX13512	Hemicentin-1 OS=Homo sapiens GN=HMCN1 PE=1 SV=2; Accession=HMCN1_HUMAN; E-value=1.0e-06
1.0495	SEQINDEX13525	Hemicentin-1 OS=Homo sapiens GN=HMCN1 PE=1 SV=2; Accession=HMCN1_HUMAN; E-value=2.0e-42
0.3199	SEQINDEX13535	Hemicentin-1 OS=Homo sapiens GN=HMCN1 PE=1 SV=2; Accession=HMCN1_HUMAN; E-value=1.0e-29
0.2959	SEQINDEX13852	Bardet-Biedl syndrome 2 protein OS=Homo sapiens GN=BBS2 PE=1 SV=1; Accession=BBS2_HUMAN; E-value=1.0e-50
0.6412	SEQINDEX14906	Retinol dehydrogenase 8 OS=Bos taurus GN=RDH8 PE=1 SV=1; Accession=RDH8_BOVIN; E-value=4.0e-42
0.187	SEQINDEX15698	Myosin-VI OS=Homo sapiens GN=MYO6 PE=1 SV=4; Accession=MYO6_HUMAN; E-value=1.0e-164
0.3234	SEQINDEX2674	Collagen alpha-1(XI) chain OS=Homo sapiens GN=COL11A1 PE=1 SV=3; Accession=COBA1_HUMAN; E-value=6.0e-45
1.6933	SEQINDEX4261	Transient-receptor-potential-like protein OS=Drosophila melanogaster GN=trpl PE=1 SV=2; Accession=TRPL_DROME; E-value=1.0e-07
0.3864	SEQINDEX4925	Caspase-3 OS=Mus musculus GN=Casp3 PE=1 SV=1; Accession=CASP3_MOUSE; E-value=1.0e-40
0.5314	SEQINDEX6707	Dysbindin OS=Bos taurus GN=DTNBP1 PE=2 SV=1; Accession=DTBP1_BOVIN; E-value=4.0e-17
0.218	SEQINDEX7420	Methylosome protein 50 OS=Rattus norvegicus GN=Wdr77 PE=2 SV=1; Accession=MEP50_RAT; E-value=5.0e-50
NA	GO:0007601	visual perception
0.2336	SEQINDEX1047	Peroxisomal targeting signal 2 receptor OS=Homo sapiens GN=PEX7 PE=1 SV=1; Accession=PEX7_HUMAN; E-value=9.0e-98
0.8579	SEQINDEX11852	Bardet-Biedl syndrome 7 protein homolog OS=Mus musculus GN=Bbs7 PE=2 SV=1; Accession=BBS7_MOUSE; E-value=1.0e-174
0.1041	SEQINDEX12348	Retinitis pigmentosa 9 protein OS=Homo sapiens GN=RP9 PE=1 SV=2; Accession=RP9_HUMAN; E-value=3.0e-50
1.0263	SEQINDEX13512	Hemicentin-1 OS=Homo sapiens GN=HMCN1 PE=1 SV=2; Accession=HMCN1_HUMAN; E-value=1.0e-06
1.0495	SEQINDEX13525	Hemicentin-1 OS=Homo sapiens GN=HMCN1 PE=1 SV=2; Accession=HMCN1_HUMAN; E-value=2.0e-42
0.3199	SEQINDEX13535	Hemicentin-1 OS=Homo sapiens GN=HMCN1 PE=1 SV=2; Accession=HMCN1_HUMAN; E-value=1.0e-29
0.2959	SEQINDEX13852	Bardet-Biedl syndrome 2 protein OS=Homo sapiens GN=BBS2 PE=1 SV=1; Accession=BBS2_HUMAN; E-value=1.0e-50
0.6412	SEQINDEX14906	Retinol dehydrogenase 8 OS=Bos taurus GN=RDH8 PE=1 SV=1; Accession=RDH8_BOVIN; E-value=4.0e-42
0.3234	SEQINDEX2674	Collagen alpha-1(XI) chain OS=Homo sapiens GN=COL11A1 PE=1 SV=3; Accession=COBA1_HUMAN; E-value=6.0e-45
1.6933	SEQINDEX4261	Transient-receptor-potential-like protein OS=Drosophila melanogaster GN=trpl PE=1 SV=2; Accession=TRPL_DROME; E-value=1.0e-07
0.5314	SEQINDEX6707	Dysbindin OS=Bos taurus GN=DTNBP1 PE=2 SV=1; Accession=DTBP1_BOVIN; E-value=4.0e-17
0.218	SEQINDEX7420	Methylosome protein 50 OS=Rattus norvegicus GN=Wdr77 PE=2 SV=1; Accession=MEP50_RAT; E-value=5.0e-50
NA	GO:0002009	morphogenesis of an epithelium
0.3914	SEQINDEX14409	T-box transcription factor TBX20 OS=Mus musculus GN=Tbx20 PE=2 SV=3; Accession=TBX20_MOUSE; E-value=1.0e-11
0.7593	SEQINDEX15323	Protein jagged-1 OS=Rattus norvegicus GN=Jag1 PE=2 SV=2; Accession=JAG1_RAT; E-value=4.0e-27
0.8085	SEQINDEX1909	Papilin OS=Caenorhabditis elegans GN=ppn-1 PE=1 SV=1; Accession=PPN1_CAEEL; E-value=1.0e-12
0.4856	SEQINDEX2234	Carbonic anhydrase 2 OS=Homo sapiens GN=CA2 PE=1 SV=2; Accession=CAH2_HUMAN; E-value=2.0e-58
0.2597	SEQINDEX2367	Neurogenic locus Notch protein OS=Drosophila melanogaster GN=N PE=1 SV=3; Accession=NOTCH_DROME; E-value=2.0e-26
1.1478	SEQINDEX4015	14-3-3-like protein 1 OS=Caenorhabditis elegans GN=par-5 PE=1 SV=2; Accession=14331_CAEEL; E-value=3.0e-79
NA	GO:0002376	immune system process
0.2503	SEQINDEX1102	Sequestosome-1 OS=Rattus norvegicus GN=Sqstm1 PE=1 SV=1; Accession=SQSTM_RAT; E-value=9.0e-07
0.7555	SEQINDEX11643	C-type lectin domain family 10 member A OS=Homo sapiens GN=CLEC10A PE=2 SV=1; Accession=CLC10_HUMAN; E-value=2.0e-16
0.1016	SEQINDEX13060	Dedicator of cytokinesis protein 2 OS=Homo sapiens GN=DOCK2 PE=1 SV=2; Accession=DOCK2_HUMAN; E-value=3.0e-31
0.2473	SEQINDEX1367	Protein cornichon homolog OS=Mus musculus GN=Cnih PE=2 SV=1; Accession=CNIH_MOUSE; E-value=5.0e-32
0.4694	SEQINDEX14674	Non-homologous end-joining factor 1 OS=Homo sapiens GN=NHEJ1 PE=1 SV=1; Accession=NHEJ1_HUMAN; E-value=2.0e-17
0.2036	SEQINDEX14774	Drebrin-like protein OS=Rattus norvegicus GN=Dbnl PE=1 SV=1; Accession=DBNL_RAT; E-value=1.0e-39
0.2306	SEQINDEX1566	AP-3 complex subunit delta-1 OS=Mus musculus GN=Ap3d1 PE=1 SV=1; Accession=AP3D1_MOUSE; E-value=0.0e+00
0.8304	SEQINDEX1968	Bloom syndrome protein homolog OS=Mus musculus GN=Blm PE=1 SV=1; Accession=BLM_MOUSE; E-value=7.0e-06
0.2597	SEQINDEX2367	Neurogenic locus Notch protein OS=Drosophila melanogaster GN=N PE=1 SV=3; Accession=NOTCH_DROME; E-value=2.0e-26
0.4485	SEQINDEX2899	Beta-1,4-galactosyltransferase 1 OS=Mus musculus GN=B4galt1 PE=2 SV=1; Accession=B4GT1_MOUSE; E-value=1.0e-69
0.2124	SEQINDEX4059	Wiskott-Aldrich syndrome protein OS=Homo sapiens GN=WAS PE=1 SV=4; Accession=WASP_HUMAN; E-value=9.0e-33
0.235	SEQINDEX4517	Dipeptidyl-peptidase 1 OS=Homo sapiens GN=CTSC PE=1 SV=1; Accession=CATC_HUMAN; E-value=5.0e-55
0.3864	SEQINDEX4925	Caspase-3 OS=Mus musculus GN=Casp3 PE=1 SV=1; Accession=CASP3_MOUSE; E-value=1.0e-40
0.2723	SEQINDEX5939	Multisynthetase complex auxiliary component p43 OS=Homo sapiens GN=SCYE1 PE=1 SV=2; Accession=MCA1_HUMAN; E-value=2.0e-55
0.5833	SEQINDEX6521	Tachylectin-2 OS=Tachypleus tridentatus PE=1 SV=1; Accession=TAL2_TACTR; E-value=1.0e-70
0.4877	SEQINDEX6868	Complement C3 OS=Bos taurus GN=C3 PE=1 SV=2; Accession=CO3_BOVIN; E-value=1.0e-14
0.9767	SEQINDEX6872	Toll-like receptor 2 OS=Boselaphus tragocamelus GN=TLR2 PE=2 SV=1; Accession=TLR2_BOSTR; E-value=4.0e-13
0.1896	SEQINDEX7076	Proteasome maturation protein OS=Bos taurus GN=POMP PE=2 SV=1; Accession=POMP_BOVIN; E-value=3.0e-31
0.3988	SEQINDEX7109	HCLS1-binding protein 3 OS=Mus musculus GN=Hs1bp3 PE=1 SV=1; Accession=H1BP3_MOUSE; E-value=2.0e-21
0.8714	SEQINDEX8843	Vesicle-associated membrane protein 7 OS=Gallus gallus GN=VAMP7 PE=2 SV=1; Accession=VAMP7_CHICK; E-value=1.0e-68
0.1732	SEQINDEX9355	Switch-associated protein 70 OS=Mus musculus GN=Swap70 PE=1 SV=2; Accession=SWP70_MOUSE; E-value=1.0e-38
NA	GO:0050877	neurological system process
0.2336	SEQINDEX1047	Peroxisomal targeting signal 2 receptor OS=Homo sapiens GN=PEX7 PE=1 SV=1; Accession=PEX7_HUMAN; E-value=9.0e-98
0.2257	SEQINDEX1129	Peroxisomal targeting signal 1 receptor OS=Mus musculus GN=Pex5 PE=1 SV=2; Accession=PEX5_MOUSE; E-value=1.0e-141
0.8579	SEQINDEX11852	Bardet-Biedl syndrome 7 protein homolog OS=Mus musculus GN=Bbs7 PE=2 SV=1; Accession=BBS7_MOUSE; E-value=1.0e-174
0.1041	SEQINDEX12348	Retinitis pigmentosa 9 protein OS=Homo sapiens GN=RP9 PE=1 SV=2; Accession=RP9_HUMAN; E-value=3.0e-50
1.0263	SEQINDEX13512	Hemicentin-1 OS=Homo sapiens GN=HMCN1 PE=1 SV=2; Accession=HMCN1_HUMAN; E-value=1.0e-06
1.0495	SEQINDEX13525	Hemicentin-1 OS=Homo sapiens GN=HMCN1 PE=1 SV=2; Accession=HMCN1_HUMAN; E-value=2.0e-42
0.3199	SEQINDEX13535	Hemicentin-1 OS=Homo sapiens GN=HMCN1 PE=1 SV=2; Accession=HMCN1_HUMAN; E-value=1.0e-29
0.2959	SEQINDEX13852	Bardet-Biedl syndrome 2 protein OS=Homo sapiens GN=BBS2 PE=1 SV=1; Accession=BBS2_HUMAN; E-value=1.0e-50
0.6412	SEQINDEX14906	Retinol dehydrogenase 8 OS=Bos taurus GN=RDH8 PE=1 SV=1; Accession=RDH8_BOVIN; E-value=4.0e-42
0.5517	SEQINDEX15572	Contactin-associated protein-like 2 OS=Homo sapiens GN=CNTNAP2 PE=1 SV=1; Accession=CNTP2_HUMAN; E-value=3.0e-29
0.187	SEQINDEX15698	Myosin-VI OS=Homo sapiens GN=MYO6 PE=1 SV=4; Accession=MYO6_HUMAN; E-value=1.0e-164
0.2597	SEQINDEX2367	Neurogenic locus Notch protein OS=Drosophila melanogaster GN=N PE=1 SV=3; Accession=NOTCH_DROME; E-value=2.0e-26
0.3234	SEQINDEX2674	Collagen alpha-1(XI) chain OS=Homo sapiens GN=COL11A1 PE=1 SV=3; Accession=COBA1_HUMAN; E-value=6.0e-45
0.102	SEQINDEX2747	Sodium/potassium-transporting ATPase subunit alpha OS=Drosophila melanogaster GN=Atpalpha PE=1 SV=3; Accession=ATNA_DROME; E-value=1.0e-48
1.6933	SEQINDEX4261	Transient-receptor-potential-like protein OS=Drosophila melanogaster GN=trpl PE=1 SV=2; Accession=TRPL_DROME; E-value=1.0e-07
0.5592	SEQINDEX4338	Type-2 angiotensin II receptor OS=Homo sapiens GN=AGTR2 PE=1 SV=1; Accession=AGTR2_HUMAN; E-value=3.0e-25
0.3864	SEQINDEX4925	Caspase-3 OS=Mus musculus GN=Casp3 PE=1 SV=1; Accession=CASP3_MOUSE; E-value=1.0e-40
0.5314	SEQINDEX6707	Dysbindin OS=Bos taurus GN=DTNBP1 PE=2 SV=1; Accession=DTBP1_BOVIN; E-value=4.0e-17
0.218	SEQINDEX7420	Methylosome protein 50 OS=Rattus norvegicus GN=Wdr77 PE=2 SV=1; Accession=MEP50_RAT; E-value=5.0e-50
0.0438	SEQINDEX9128	Ataxin-1-like OS=Mus musculus GN=Atxn1l PE=1 SV=1; Accession=ATX1L_MOUSE; E-value=5.0e-10
NA	GO:0071702	organic substance transport
1.2419	SEQINDEX10198	UDP-N-acetylglucosamine transporter OS=Bos taurus GN=SLC35A3 PE=2 SV=1; Accession=S35A3_BOVIN; E-value=5.0e-89
0.1388	SEQINDEX10380	Solute carrier family 22 member 18 OS=Mus musculus GN=Slc22a18 PE=2 SV=2; Accession=S22AI_MOUSE; E-value=1.0e-70
0.3361	SEQINDEX11903	Oxysterol-binding protein-related protein 1 OS=Rattus norvegicus GN=Osbpl1a PE=1 SV=1; Accession=OSBL1_RAT; E-value=7.0e-14
0.215	SEQINDEX12556	Vigilin OS=Mus musculus GN=Hdlbp PE=1 SV=1; Accession=VIGLN_MOUSE; E-value=1.0e-113
0.3326	SEQINDEX13017	Proton-coupled amino acid transporter 1 OS=Rattus norvegicus GN=Slc36a1 PE=2 SV=1; Accession=S36A1_RAT; E-value=3.0e-16
0.5682	SEQINDEX13910	Oxysterol-binding protein-related protein 8 OS=Homo sapiens GN=OSBPL8 PE=1 SV=3; Accession=OSBL8_HUMAN; E-value=7.0e-61
0.4678	SEQINDEX14797	Solute carrier family 2, facilitated glucose transporter member 8 OS=Homo sapiens GN=SLC2A8 PE=2 SV=3; Accession=GTR8_HUMAN; E-value=3.0e-51
0.1555	SEQINDEX14902	Probable phospholipid-transporting ATPase IF (Fragment) OS=Oryctolagus cuniculus GN=ATP11B PE=2 SV=2; Accession=AT11B_RABIT; E-value=2.0e-18
0.2402	SEQINDEX15154	Glycolipid transfer protein OS=Pan troglodytes GN=GLTP PE=2 SV=1; Accession=GLTP_PANTR; E-value=2.0e-39
0.2737	SEQINDEX1611	Excitatory amino acid transporter 1 OS=Ambystoma tigrinum GN=SLC1A3 PE=2 SV=1; Accession=EAA1_AMBTI; E-value=2.0e-80
1.0343	SEQINDEX3027	Lipopolysaccharide-binding protein OS=Homo sapiens GN=LBP PE=1 SV=3; Accession=LBP_HUMAN; E-value=5.0e-55
0.1595	SEQINDEX4949	CMP-sialic acid transporter OS=Homo sapiens GN=SLC35A1 PE=2 SV=1; Accession=S35A1_HUMAN; E-value=1.0e-20
0.3565	SEQINDEX5966	Battenin OS=Homo sapiens GN=CLN3 PE=1 SV=1; Accession=CLN3_HUMAN; E-value=6.0e-41
0.1904	SEQINDEX6098	Major facilitator superfamily domain-containing protein 10 OS=Homo sapiens GN=MFSD10 PE=2 SV=1; Accession=MFS10_HUMAN; E-value=2.0e-86
0.2895	SEQINDEX7364	Protein BTN1 OS=Gibberella zeae GN=BTN1 PE=3 SV=1; Accession=BTN1_GIBZE; E-value=1.0e-16
0.517	SEQINDEX7695	PRA1 family protein 3 OS=Sus scrofa GN=ARL6IP5 PE=2 SV=1; Accession=PRAF3_PIG; E-value=3.0e-23
0.3578	SEQINDEX8080	PTB domain-containing engulfment adapter protein 1 OS=Rattus norvegicus GN=Gulp1 PE=1 SV=1; Accession=GULP1_RAT; E-value=2.0e-44
0.3063	SEQINDEX8097	Oxysterol-binding protein 2 OS=Mus musculus GN=Osbp2 PE=2 SV=1; Accession=OSBP2_MOUSE; E-value=1.0e-93
0.3162	SEQINDEX8579	S-adenosylmethionine mitochondrial carrier protein OS=Mus musculus GN=Slc25a26 PE=2 SV=2; Accession=SAMC_MOUSE; E-value=5.0e-71
0.7897	SEQINDEX9820	Solute carrier family 22 member 2 OS=Sus scrofa GN=SLC22A2 PE=2 SV=1; Accession=S22A2_PIG; E-value=4.0e-17
NA	GO:2000026	regulation of multicellular organismal development
0.093	SEQINDEX11064	E3 ubiquitin-protein ligase MIB1 OS=Homo sapiens GN=MIB1 PE=2 SV=1; Accession=MIB1_HUMAN; E-value=1.0e-131
0.509	SEQINDEX12205	Neuropilin-1a OS=Danio rerio GN=nrp1a PE=2 SV=1; Accession=NRP1A_DANRE; E-value=2.0e-20
0.1242	SEQINDEX12770	Transcription factor MafG OS=Gallus gallus GN=MAFG PE=1 SV=1; Accession=MAFG_CHICK; E-value=2.0e-10
0.3858	SEQINDEX13364	CDK5 regulatory subunit-associated protein 3 OS=Homo sapiens GN=CDK5RAP3 PE=1 SV=2; Accession=CK5P3_HUMAN; E-value=1.0e-115
1.2687	SEQINDEX13709	Reticulon-4 OS=Mus musculus GN=Rtn4 PE=1 SV=2; Accession=RTN4_MOUSE; E-value=7.0e-41
0.3284	SEQINDEX1455	U4/U6.U5 tri-snRNP-associated protein 1 OS=Homo sapiens GN=SART1 PE=1 SV=1; Accession=SNUT1_HUMAN; E-value=2.0e-40
0.7593	SEQINDEX15323	Protein jagged-1 OS=Rattus norvegicus GN=Jag1 PE=2 SV=2; Accession=JAG1_RAT; E-value=4.0e-27
0.2306	SEQINDEX1566	AP-3 complex subunit delta-1 OS=Mus musculus GN=Ap3d1 PE=1 SV=1; Accession=AP3D1_MOUSE; E-value=0.0e+00
0.6855	SEQINDEX1614	Transcription factor HES-1 OS=Homo sapiens GN=HES1 PE=1 SV=1; Accession=HES1_HUMAN; E-value=7.0e-21
0.0325	SEQINDEX16393	U4/U6.U5 tri-snRNP-associated protein 1 OS=Homo sapiens GN=SART1 PE=1 SV=1; Accession=SNUT1_HUMAN; E-value=3.0e-35
0.2597	SEQINDEX2367	Neurogenic locus Notch protein OS=Drosophila melanogaster GN=N PE=1 SV=3; Accession=NOTCH_DROME; E-value=2.0e-26
0.4485	SEQINDEX2899	Beta-1,4-galactosyltransferase 1 OS=Mus musculus GN=B4galt1 PE=2 SV=1; Accession=B4GT1_MOUSE; E-value=1.0e-69
0.6234	SEQINDEX3099	Segmentation protein cap'n'collar OS=Drosophila melanogaster GN=cnc PE=1 SV=3; Accession=CNC_DROME; E-value=8.0e-17
0.2059	SEQINDEX4823	Protein BTG1 OS=Rattus norvegicus GN=Btg1 PE=2 SV=1; Accession=BTG1_RAT; E-value=2.0e-29
0.5512	SEQINDEX5143	Neuroplastin OS=Mus musculus GN=Nptn PE=1 SV=2; Accession=NPTN_MOUSE; E-value=5.0e-07
0.4189	SEQINDEX5959	Mitogen-activated protein kinase 7 OS=Mus musculus GN=Mapk7 PE=2 SV=1; Accession=MK07_MOUSE; E-value=2.0e-99
1.2034	SEQINDEX7502	Homeobox protein unplugged OS=Drosophila melanogaster GN=unpg PE=2 SV=1; Accession=UNPG_DROME; E-value=6.0e-34
0.2954	SEQINDEX9521	Cleft lip and palate transmembrane protein 1-like protein OS=Danio rerio GN=clptm1l PE=2 SV=1; Accession=CLP1L_DANRE; E-value=9.0e-75
NA	GO:0002164	larval development
1.2944	SEQINDEX15038	Kinesin-like protein KIF15 OS=Homo sapiens GN=KIF15 PE=1 SV=1; Accession=KIF15_HUMAN; E-value=3.0e-23
0.8085	SEQINDEX1909	Papilin OS=Caenorhabditis elegans GN=ppn-1 PE=1 SV=1; Accession=PPN1_CAEEL; E-value=1.0e-12
1.1478	SEQINDEX4015	14-3-3-like protein 1 OS=Caenorhabditis elegans GN=par-5 PE=1 SV=2; Accession=14331_CAEEL; E-value=3.0e-79
0.3442	SEQINDEX4279	60S ribosomal protein L35a OS=Caenorhabditis elegans GN=rpl-33 PE=1 SV=3; Accession=RL35A_CAEEL; E-value=4.0e-24
0.3209	SEQINDEX7182	Uncharacterized protein C9orf114 homolog OS=Mus musculus GN=D2Wsu81e PE=2 SV=1; Accession=CI114_MOUSE; E-value=1.0e-61
NA	GO:0046700	heterocycle catabolic process
0.7435	SEQINDEX11123	Probable 7,8-dihydro-8-oxoguanine triphosphatase NUDT15 OS=Mus musculus GN=Nudt15 PE=1 SV=1; Accession=NUD15_MOUSE; E-value=2.0e-14
0.4844	SEQINDEX11900	Probable arylformamidase OS=Mus musculus GN=Afmid PE=1 SV=1; Accession=AFMID_MOUSE; E-value=1.0e-42
0.8242	SEQINDEX4111	MTA/SAH nucleosidase OS=Haemophilus influenzae GN=mtnN PE=3 SV=1; Accession=MTNN_HAEIN; E-value=5.0e-07
0.8034	SEQINDEX5613	DBH-like monooxygenase protein 2 homolog OS=Danio rerio GN=moxd2 PE=2 SV=2; Accession=MOXD2_DANRE; E-value=3.0e-11
0.2807	SEQINDEX9614	10-formyltetrahydrofolate dehydrogenase OS=Xenopus laevis GN=aldh1l1 PE=2 SV=1; Accession=FTHFD_XENLA; E-value=0.0e+00
NA	GO:0051239	regulation of multicellular organismal process
0.093	SEQINDEX11064	E3 ubiquitin-protein ligase MIB1 OS=Homo sapiens GN=MIB1 PE=2 SV=1; Accession=MIB1_HUMAN; E-value=1.0e-131
0.2257	SEQINDEX1129	Peroxisomal targeting signal 1 receptor OS=Mus musculus GN=Pex5 PE=1 SV=2; Accession=PEX5_MOUSE; E-value=1.0e-141
0.509	SEQINDEX12205	Neuropilin-1a OS=Danio rerio GN=nrp1a PE=2 SV=1; Accession=NRP1A_DANRE; E-value=2.0e-20
0.1242	SEQINDEX12770	Transcription factor MafG OS=Gallus gallus GN=MAFG PE=1 SV=1; Accession=MAFG_CHICK; E-value=2.0e-10
0.3858	SEQINDEX13364	CDK5 regulatory subunit-associated protein 3 OS=Homo sapiens GN=CDK5RAP3 PE=1 SV=2; Accession=CK5P3_HUMAN; E-value=1.0e-115
0.3544	SEQINDEX13600	Legumain OS=Rattus norvegicus GN=Lgmn PE=2 SV=1; Accession=LGMN_RAT; E-value=1.0e-118
1.2687	SEQINDEX13709	Reticulon-4 OS=Mus musculus GN=Rtn4 PE=1 SV=2; Accession=RTN4_MOUSE; E-value=7.0e-41
0.2864	SEQINDEX13756	Selenoprotein S OS=Homo sapiens GN=SELS PE=1 SV=3; Accession=SELS_HUMAN; E-value=5.0e-13
0.2959	SEQINDEX13852	Bardet-Biedl syndrome 2 protein OS=Homo sapiens GN=BBS2 PE=1 SV=1; Accession=BBS2_HUMAN; E-value=1.0e-50
0.244	SEQINDEX14032	Vitamin K epoxide reductase complex subunit 1 OS=Mus musculus GN=Vkorc1 PE=2 SV=1; Accession=VKOR1_MOUSE; E-value=2.0e-32
0.1746	SEQINDEX14289	Transmembrane protease, serine 6 OS=Mus musculus GN=Tmprss6 PE=2 SV=3; Accession=TMPS6_MOUSE; E-value=1.0e-19
0.3284	SEQINDEX1455	U4/U6.U5 tri-snRNP-associated protein 1 OS=Homo sapiens GN=SART1 PE=1 SV=1; Accession=SNUT1_HUMAN; E-value=2.0e-40
0.7593	SEQINDEX15323	Protein jagged-1 OS=Rattus norvegicus GN=Jag1 PE=2 SV=2; Accession=JAG1_RAT; E-value=4.0e-27
0.3931	SEQINDEX15485	Tropomyosin-2 OS=Podocoryne carnea GN=TPM2 PE=2 SV=1; Accession=TPM2_PODCA; E-value=4.0e-23
0.2306	SEQINDEX1566	AP-3 complex subunit delta-1 OS=Mus musculus GN=Ap3d1 PE=1 SV=1; Accession=AP3D1_MOUSE; E-value=0.0e+00
0.6855	SEQINDEX1614	Transcription factor HES-1 OS=Homo sapiens GN=HES1 PE=1 SV=1; Accession=HES1_HUMAN; E-value=7.0e-21
0.0759	SEQINDEX1634	Protein phosphatase 1 regulatory subunit 12B OS=Homo sapiens GN=PPP1R12B PE=1 SV=2; Accession=MYPT2_HUMAN; E-value=2.0e-17
0.0325	SEQINDEX16393	U4/U6.U5 tri-snRNP-associated protein 1 OS=Homo sapiens GN=SART1 PE=1 SV=1; Accession=SNUT1_HUMAN; E-value=3.0e-35
0.4648	SEQINDEX2180	Serine protease inhibitor dipetalogastin (Fragment) OS=Dipetalogaster maximus PE=1 SV=2; Accession=DPGN_DIPMA; E-value=2.0e-28
0.2597	SEQINDEX2367	Neurogenic locus Notch protein OS=Drosophila melanogaster GN=N PE=1 SV=3; Accession=NOTCH_DROME; E-value=2.0e-26
0.4485	SEQINDEX2899	Beta-1,4-galactosyltransferase 1 OS=Mus musculus GN=B4galt1 PE=2 SV=1; Accession=B4GT1_MOUSE; E-value=1.0e-69
0.6234	SEQINDEX3099	Segmentation protein cap'n'collar OS=Drosophila melanogaster GN=cnc PE=1 SV=3; Accession=CNC_DROME; E-value=8.0e-17
0.001	SEQINDEX3472	CCAAT/enhancer-binding protein beta OS=Rattus norvegicus GN=Cebpb PE=2 SV=1; Accession=CEBPB_RAT; E-value=1.0e-13
0.0445	SEQINDEX4376	Protein Tob1 OS=Rattus norvegicus GN=Tob1 PE=2 SV=1; Accession=TOB1_RAT; E-value=1.0e-36
0.2059	SEQINDEX4823	Protein BTG1 OS=Rattus norvegicus GN=Btg1 PE=2 SV=1; Accession=BTG1_RAT; E-value=2.0e-29
0.5512	SEQINDEX5143	Neuroplastin OS=Mus musculus GN=Nptn PE=1 SV=2; Accession=NPTN_MOUSE; E-value=5.0e-07
0.4189	SEQINDEX5959	Mitogen-activated protein kinase 7 OS=Mus musculus GN=Mapk7 PE=2 SV=1; Accession=MK07_MOUSE; E-value=2.0e-99
0.2057	SEQINDEX6234	Hypoxia-inducible factor 1 alpha OS=Homo sapiens GN=HIF1A PE=1 SV=1; Accession=HIF1A_HUMAN; E-value=1.0e-67
1.2034	SEQINDEX7502	Homeobox protein unplugged OS=Drosophila melanogaster GN=unpg PE=2 SV=1; Accession=UNPG_DROME; E-value=6.0e-34
0.6796	SEQINDEX8126	Sorcin OS=Pongo abelii GN=SRI PE=2 SV=1; Accession=SORCN_PONAB; E-value=5.0e-52
0.6206	SEQINDEX9380	Renin receptor OS=Rattus norvegicus GN=Atp6ap2 PE=2 SV=1; Accession=RENR_RAT; E-value=2.0e-08
0.2954	SEQINDEX9521	Cleft lip and palate transmembrane protein 1-like protein OS=Danio rerio GN=clptm1l PE=2 SV=1; Accession=CLP1L_DANRE; E-value=9.0e-75
